# Supplementary material for: PsmiR159b-PsMYB65 module functions in the resumption of bud growth after endodormancy by affecting the cell cycle in tree peony
Source: Hortic Res. 2024 Feb 23;11(4):uhae052. doi: 10.1093/hr/uhae052 (PMC11025381; doi:10.1093/hr/uhae052)
Supplement: Web_Material_uhae052 [file web_material_uhae052.zip]

Archive with 3 entries (3 files):
- supporting figures-24.1.6.docx
- Supporting file 1-24.1.11.docx
- SupportingTables-20240110.docx
